# Supplementary material for: KDM5B focuses H3K4 methylation near promoters and enhancers during embryonic stem cell self-renewal and differentiation
Source: Genome Biol. 2014 Feb 4;15(2):R32. doi: 10.1186/gb-2014-15-2-r32 (PMC4053761; doi:10.1186/gb-2014-15-2-r32)
Supplement: Additional file 1: Figure S1 — Western blot of H3K4me1 in shLuc and shKdm5b ES cells. shLuc and shKdm5b ES cells were cultured without feeders in the presence of LIF, lysed, and subjected to western blotting for H3K4me1 using standard protocols. [file gb-2014-15-2-r32-S1.zip]

Archive with 1 entries (1 files):
- 3138577531055434_add1.eps
